# Supplementary material for: Pharmacogenetic Biomarkers of Ibrutinib Response and Toxicity in Chronic Lymphocytic Leukemia: Insights from an Observational Study
Source: Pharmaceuticals (Basel). 2025 Jul 2;18(7):996. doi: 10.3390/ph18070996 (PMC12299598; doi:10.3390/ph18070996)
Supplement: Supplementary file 1 [file pharmaceuticals-18-00996-s001.zip]

Archive with 1 entries (1 files):
- pharmaceuticals-3688648-supplementary.pdf
